# Supplementary material for: Phylogeography of Organophosphate Resistant ace Alleles in Spanish Olive Fruit Fly Populations: A Mediterranean Perspective in the Global Change Context
Source: Insects. 2020 Jun 26;11(6):396. doi: 10.3390/insects11060396 (PMC7349299; doi:10.3390/insects11060396)
Supplement: Supplementary file 1 [file insects-11-00396-s001.zip]

Archive with 1 entries (1 files):
- insects-836280-SI.rar
